# Supplementary material for: The XCL1-Mediated DNA Vaccine Targeting Type 1 Conventional Dendritic Cells Combined with Gemcitabine and Anti-PD1 Antibody Induces Potent Antitumor Immunity in a Mouse Lung Cancer Model
Source: Int J Mol Sci. 2024 Feb 4;25(3):1880. doi: 10.3390/ijms25031880 (PMC10855623; doi:10.3390/ijms25031880)
Supplement: Supplementary file 1 [file ijms-25-01880-s001.zip]

Archive with 1 entries (1 files):
- ijms-2784199-supplementary.pdf
